# Supplementary material for: The Impact of Dance Interventions on Patients with Noninfectious Pulmonary Diseases: A Systematic Review
Source: Int J Environ Res Public Health. 2022 Sep 5;19(17):11115. doi: 10.3390/ijerph191711115 (PMC9518039; doi:10.3390/ijerph191711115)
Supplement: Supplementary file 1 [file ijerph-19-11115-s001.zip]

Archive with 1 entries (1 files):
- ijerph-1857858-supplementary.pdf
